# Supplementary material for: Characterisation of the Cullin-3 mutation that causes a severe form of familial hypertension and hyperkalaemia
Source: EMBO Mol Med. 2015 Aug 18;7(10):1285–306. doi: 10.15252/emmm.201505444 (PMC4604684; doi:10.15252/emmm.201505444)
Supplement: Supplementary file 9 [file emmm0007-1285-sd9.zip]

Archive with 3 entries (2 files):
- Source Data for Expanded View and Appendix/EMM_5444_SourceDataAppendixFigS6.pdf
- Source Data for Expanded View and Appendix/EMM_5444_SourceDataFigEV3.pdf
- Source Data for Expanded View and Appendix/
